# Supplementary material for: Advancing Reversed-Phase Chromatography Analytics of Influenza Vaccines Using Machine Learning Approaches on a Diverse Range of Antigens and Formulations
Source: Vaccines (Basel). 2025 Jul 31;13(8):820. doi: 10.3390/vaccines13080820 (PMC12390064; doi:10.3390/vaccines13080820)
Supplement: Supplementary file 1 [file vaccines-13-00820-s001.zip]

Archive with 1 entries (1 files):
- vaccines-3746609-supplementary.pdf
